# Supplementary material for: Structural Analysis of Regenerated Cellulose Textile Covered with Cellulose Nano Fibers
Source: Polymers (Basel). 2025 Jul 23;17(15):2015. doi: 10.3390/polym17152015 (PMC12349284; doi:10.3390/polym17152015)
Supplement: Supplementary file 1 [file polymers-17-02015-s001.zip]

Archive with 1 entries (1 files):
- polymers-3751135-supplementary.pdf
